# Supplementary material for: Process Optimization and Flavor Analysis of Lespedeza juncea Tea Based on HS-SPME-GC-O-MS, LC-MS, and Sensory Evaluation
Source: Foods. 2026 Mar 18;15(6):1066. doi: 10.3390/foods15061066 (PMC13025511; doi:10.3390/foods15061066)
Supplement: Supplementary file 1 [file foods-15-01066-s001.zip]

Archive with 1 entries (1 files):
- foods-4167660-supplementary.pdf
